# Supplementary material for: Brain Plasticity Modulator p75 Neurotrophin Receptor in Human Urine after Different Acute Brain Injuries—A Prospective Cohort Study
Source: Biomedicines. 2024 Jan 5;12(1):112. doi: 10.3390/biomedicines12010112 (PMC10813252; doi:10.3390/biomedicines12010112)
Supplement: Supplementary file 1 [file biomedicines-12-00112-s001.zip]

Archive with 5 entries (5 files):
- .DS_Store
- Figure S1.pdf
- Supplemental Table S1.pdf
- Supplemental Table S2.pdf
- Supplementary material.pdf
